# Supplementary material for: The mediating role of psychological resilience on the negative effect of pain in patients with rheumatoid arthritis: A cross-sectional study
Source: PLoS One. 2023 Dec 1;18(12):e0295255. doi: 10.1371/journal.pone.0295255 (PMC10691686; doi:10.1371/journal.pone.0295255)
Supplement: S1 Dataset — (DAT) [file pone.0295255.s001.dat]

age	gender	edu	marri	duration	TJC	SJC	CRP	VAS	resil	dep	anx
68	2	3	3	6	2	2	.1	30	25	1	3
77	2	3	4	5	3	3	.1	30	24	9	3
50	2	2	2	1	3	0	.1	30	38	1	1
62	2	2	2	13	8	3	1.6	30	24	7	6
61	2	2	2	9	3	2	0	30	30	3	2
80	2	3	4	20	6	3	.1	30	32	4	4
53	2	1	2	16	9	0	0	40	28	8	4
56	2	2	2	10	4	0	0	20	34	0	6
63	2	4	2	1	5	0	8.5	50	25	7	7
69	2	3	4	7	4	0	.1	60	25	9	7
63	2	3	2	33	7	2	0	40	25	12	7
35	2	3	2	7	7	3	4.6	40	34	1	6
59	2	4	2	3	9	2	1.1	40	23	12	7
65	2	4	2	27	4	0	1.9	30	24	4	1
46	2	4	2	27	6	3	0	40	23	8	5
37	2	3	2	2	4	2	3.2	40	23	6	6
38	2	4	2	.5	4	0	13	40	23	10	7
40	2	3	2	5	4	2	7.3	40	24	12	3
66	2	2	2	7	5	0	0	30	28	3	2
56	2	2	2	7	3	0	.1	20	29	1	2
64	2	3	2	6	4	0	12	40	27	6	2
64	2	3	2	2	7	0	.3	30	26	3	6
39	2	4	2	5	13	3	1.3	30	32	1	5
82	2	2	4	52	7	4	1.2	40	34	11	7
65	2	4	2	21	8	2	4.4	40	22	10	3
38	1	4	2	1.5	4	1	8.7	30	28	2	3
52	2	2	2	6.5	6	0	0	30	27	8	6
54	2	2	2	30	4	0	.1	30	28	4	3
54	2	3	2	5	7	0	.08	30	24	5	5
42	2	1	2	1.5	5	2	2.96	20	28	3	3
53	1	2	2	.5	9	3.6	3.6	40	27	11	3
55	2	1	2	2	4	3	24.49	20	34	4	7
51	1	3	2	8	4	2	23.32	40	22	6	5
47	1	2	3	6	3	2	3.09	40	23	7	3
70	1	3	2	12.5	9	4	8.84	40	23	6	5
49	2	2	3	20	10	0	0	30	35	3	6
75	1	2	2	5	2	0	1.77	40	29	3	5
66	1	3	2	7	7	2	5.6	40	34	4	3
49	1	4	2	4	9	3	174.9	40	32	5	5
32	1	1	2	5	4	2	18.1	30	40	1	3
67	1	3	2	9	7	3	7.15	40	25	7	1
51	2	1	2	8	4	2	1.56	40	33	8	5
54	2	1	2	14	6	1	3.53	40	31	8	7
62	2	2	2	10.3	7	3	1.63	40	28	10	4
78	2	3	2	32	10	5	.36	40	24	8	7
48	2	1	2	8	9	4	293.9	40	31	15	5
64	2	1	2	11	11	5	5.34	40	31	12	5
68	2	3	4	3	4	1	1.2	30	19	6	8
66	1	4	2	22	3	0	8	40	23	9	8
55	2	4	2	5	10	2	9	40	25	10	9
52	1	3	3	1	7	2	1.6	40	24	7	10
48	2	4	2	4	7	0	1.4	30	32	4	9
39	2	1	2	13	6	0	2.3	30	25	4	8
43	1	3	2	2	4	0	12.8	40	27	7	8
53	2	1	2	40	11	2	0	30	29	2	9
63	1	3	2	10	6	0	0	40	21	11	9
66	1	3	2	1	4	0	3.1	40	23	11	8
67	2	4	2	11	4	1	4.6	40	24	11	8
70	2	4	2	3	7	0	.9	40	19	9	8
71	1	3	2	7	6	2	1.1	30	25	7	8
57	1	3	2	8	7	2	.1	40	18	7	9
33	1	3	2	7	11	5	.1	40	27	8	8
51	2	4	2	5	9	0	.4	40	13	13	9
61	2	4	2	9	11	2	5.1	40	17	9	10
56	2	4	2	8	5	1	.1	40	23	6	9
76	2	4	2	4	6	2	2.5	40	34	5	9
48	2	4	1	7	7	0	0	40	19	10	10
65	2	4	2	20	4	2	13.44	40	28	9	8
65	2	4	2	15	7	1	62.87	40	21	12	8
65	2	2	2	38	9	3	.781	40	17	14	8
46	2	4	2	5	9	0	3.59	30	22	5	8
54	1	2	2	10	2	0	58.03	30	26	4	8
33	1	3	2	4.6	13	0	71.69	30	17	10	9
61	1	3	2	20	7	0	48.85	40	21	12	8
60	2	3	2	8	9	0	.23	40	25	9	8
68	2	2	2	9	5	0	0	40	11	12	8
62	2	2	2	20	7	2	.99	40	30	9	8
51	2	4	2	2	10	4	155.45	40	14	12	9
52	1	1	2	19	8	2	13.75	30	18	9	10
48	1	1	2	6	7	1	15.22	40	31	11	8
71	2	4	2	10	7	0	.96	40	22	8	10
63	1	3	2	16.3	4	0	35.21	40	23	12	8
69	2	2	2	5.1	5	1	.61	40	33	4	10
73	2	2	2	2.3	5	0	5.64	30	11	9	8
26	2	2	2	3.4	13	0	3	40	17	10	10
46	2	2	2	15.4	4	0	.56	40	20	7	9
57	2	2	2	4	8	0	13.19	30	28	9	8
50	2	1	2	22	4	1	15.4	40	28	10	8
72	2	4	2	2	5	0	5.35	40	17	12	13
69	2	2	2	.5	6	0	1	30	33	3	15
71	2	2	2	12	12	3	.1	40	20	12	12
48	2	4	2	3	10	0	6.8	40	25	9	13
65	2	3	2	1	11	2	.1	40	25	13	12
48	2	4	2	6	15	3	0	30	29	9	13
63	2	4	2	12	15	5	1	40	18	11	15
46	2	2	2	12	2	0	1.1	30	28	7	11
58	2	4	4	8	6	2	3.5	40	19	14	14
50	2	4	2	22	7	3	8.5	40	15	10	17
64	2	3	2	32	13	0	7	40	15	10	19
52	2	3	4	1	4	2	.7	30	21	8	13
56	2	3	2	6	8	3	2.8	40	25	12	14
64	1	3	2	5	3	0	.1	20	26	5	12
55	2	4	2	7	6	1	12.3	30	27	7	13
77	2	4	2	11	3	0	7.9	40	19	10	13
37	2	4	2	10	7	0	.1	40	8	12	14
78	2	4	2	1.5	6	1	7.9	40	8	11	12
43	2	3	2	1	15	2	0	40	19	9	12
41	2	4	2	18	2	0	27.73	40	21	10	15
81	2	4	2	6	7	0	5.4	40	28	4	15
70	2	2	3	5	5	3	1.7	40	33	7	14
56	1	3	4	1	8	0	.8	30	33	6	15
72	2	2	2	20	6	0	0	40	21	10	17
46	1	3	2	3	9	0	2.57	40	34	10	13
54	2	2	2	20	3	1	.71	40	32	11	16
72	1	4	2	11	5	2	.4	40	22	13	13
67	2	4	2	1	11	0	4.49	60	13	13	13
55	2	4	2	3	13	0	9.66	40	22	14	14
73	2	4	1	12	15	0	8.5	40	22	8	13
45	2	2	2	8	13	2	20.2	40	11	17	18
57	2	4	2	30	11	4	15.82	30	32	14	19
50	2	2	2	24	4	2	89.88	40	22	9	13
61	1	2	2	30	6	2	23.3	40	20	10	12
47	2	3	2	20.4	4	0	12.72	40	13	12	12
44	2	1	2	6	10	1	78.87	30	9	11	14
34	2	4	2	15	9	0	23.06	40	30	13	13
53	2	3	2	7.6	9	2	2.45	40	17	9	11
64	2	2	2	9	7	1	253.92	40	22	10	15
71	2	2	2	21	9	0	1.66	30	25	9	11
56	2	2	2	31	5	2	16.23	40	29	12	11
63	1	4	2	8	3	0	0	40	38	7	13
69	2	4	2	7	4	1	0	40	31	10	13
46	1	2	2	3	11	0	27.08	40	26	6	15
55	2	4	2	18	4	0	7.49	40	16	14	15
68	2	3	3	6	11	2	.1	30	25	1	3
77	2	3	4	5	11	3	.1	30	24	9	3
50	2	2	2	1	4	2	.1	30	38	1	1
62	2	2	2	13	8	6	1.6	30	24	7	6
61	2	2	2	9	4	2	0	30	30	3	2
80	2	3	4	20	7	4	.1	30	32	4	4
53	2	1	2	16	11	5	0	40	28	8	4
56	2	2	2	10	9	0	0	20	34	0	6
63	2	4	2	1	11	1	8.5	50	25	7	7
69	2	3	4	7	11	0	.1	50	25	9	7
63	2	3	2	33	9	2	0	40	25	12	7
35	2	3	2	7	4	4	4.6	40	34	1	6
59	2	4	2	3	6	4	1.1	40	23	12	7
65	2	4	2	27	4	2	1.9	30	24	4	1
46	2	4	2	27	8	4	0	40	23	8	5
37	2	3	2	2	10	5	3.2	40	23	6	6
38	2	4	2	.5	2	4	13	40	23	10	7
41	2	3	2	5	11	4	7.3	40	24	12	3
66	2	2	2	7	13	2	0	30	28	3	2
56	2	2	2	7	7	8	.1	20	29	1	2
64	2	3	2	6	11	2	12	40	27	6	2
64	2	3	2	2	3	0	.3	30	26	3	6
39	2	4	2	2	4	4	1.3	30	32	1	5
82	2	2	4	52	10	4	1.2	40	34	11	7
65	2	4	2	21	7	2	4.4	40	22	10	3
60	1	4	2	1.5	8	4	8.7	30	28	2	3
52	2	2	2	6.5	11	4	0	30	27	8	6
54	2	2	2	30	4	3	.1	30	28	4	3
54	2	3	2	5	11	6	.08	30	24	5	5
55	2	1	2	1.5	5	2	2.96	20	28	3	3
53	1	2	2	.4	9	3.6	3.6	40	27	11	3
55	2	1	2	2	11	3	24.49	20	34	4	7
51	1	3	2	8	2	4	23.32	40	22	6	5
47	1	2	2	2	7	2	3.09	40	23	7	3
70	1	3	2	12.5	11	4	8.84	40	23	6	5
49	2	2	3	20	7	0	0	30	35	3	6
75	1	2	2	5	7	2	1.77	40	29	3	5
66	1	3	2	7	9	4	5.6	40	34	4	3
49	1	4	2	4	6	2	174.9	40	32	5	5
32	1	1	2	1	7	2	18.1	30	40	1	3
67	1	3	2	9	12	6	7.15	40	25	7	1
41	2	1	2	3	9	0	1.56	40	33	8	5
54	2	1	2	14	11	4	3.53	40	31	8	7
62	2	2	2	10.3	4	5	1.63	40	28	10	4
78	2	3	2	32	3	5	.36	40	24	8	7
48	2	1	2	8	10	3	293.9	40	31	15	5
64	2	1	2	11	7	2	5.34	40	31	12	5
68	2	3	4	3	7	1	1.2	30	19	6	8
66	1	4	2	22	5	0	8	40	23	9	8
55	2	4	2	5	3	2	9	40	25	10	9
52	1	3	2	1	4	2	1.6	40	24	7	10
48	2	4	2	4	13	0	1.4	30	32	4	9
39	2	1	2	13	4	0	2.3	30	25	4	8
43	1	3	2	2	13	0	12.8	40	27	7	8
53	2	1	2	40	14	2	0	30	29	2	9
68	2	3	3	6	3	2	.1	30	25	1	3
77	2	3	4	5	7	3	.1	30	24	9	3
50	2	2	2	1	5	2	.1	30	38	1	1
62	2	2	2	13	3	0	1.6	30	24	7	6
61	2	2	2	9	4	2	0	30	30	3	2
80	2	3	4	20	6	0	.1	30	32	4	4
53	2	1	2	16	3	0	0	40	28	8	4
56	2	2	2	10	5	0	0	20	34	0	6
